# Supplementary material for: Impact of Wall Material Composition (Maltodextrin vs. Inulin vs. Nutriose) and Emulsion Preparation System (Nano- vs. Microemulsion) on Properties of Spray-Dried Linseed Oil
Source: Molecules. 2025 Jan 4;30(1):171. doi: 10.3390/molecules30010171 (PMC11722179; doi:10.3390/molecules30010171)
Supplement: Supplementary file 1 [file molecules-30-00171-s001.zip]

Archive with 1 entries (1 files):
- molecules-3363708-supplementary.pdf
